# Supplementary material for: Label-free concurrent 5-modal microscopy (Co5M) resolves unknown spatio-temporal processes in wound healing
Source: Commun Biol. 2021 Sep 6;4:1040. doi: 10.1038/s42003-021-02573-5 (PMC8421396; doi:10.1038/s42003-021-02573-5)
Supplement: Supplementary file 4 — Supplementary Data 1 [file 42003_2021_2573_MOESM4_ESM.xlsx]

## Sheet: Sheet1
	Wound size	Time (days)	0.0416667	4	7
		Mouse 1	11971	24246	11953
		Mouse 2	10496	18122	1449
		Mouse 3	10179	20462	7253
	Wound shape	Time (days)	0.0416667	4	7
		Mouse 1	0.172	0.434	0.4
		Mouse 2	0.054	0.251	0.21
		Mouse 3	0.106	0.199	0.15
	Wound boundary	Time (days)	0.0416667	4	7
		Mouse 1	0.078187	0.0345629	0.0512786
		Mouse 2	0.149259	0.0525348	0.203059
		Mouse 3	0.108137	0.0555049	0.107543
	Spatial Fractality response	Distance (µm)	75	77	79	81	83	85	87	89	91	93	95	97	99	101	103	105	107	109	111	113	115	117	119	121	123	125	127	129	131	133	135	137	139	141	143	145	147	149	151	153	155	157	159	161	163	165	167
		Avg_response	0.985264	0.985753	0.98674	0.987726	0.988689	0.98964	0.990633	0.991655	0.992633	0.993583	0.994551	0.995498	0.996395	0.997299	0.998268	0.999251	1.0002	1.00111	1.00199	1.0029	1.00388	1.00488	1.00585	1.00682	1.0078	1.00874	1.00971	1.01068	1.01162	1.01254	1.01341	1.01428	1.01511	1.0159	1.01667	1.01742	1.01818	1.0189	1.01959	1.02028	1.02098	1.0218	1.02279	1.02387	1.02494	1.02597	1.02697
		Avg + Std	1.03177	1.03193	1.03224	1.03253	1.03283	1.03317	1.03358	1.03407	1.0345	1.03492	1.03531	1.03563	1.0359	1.03596	1.03592	1.03578	1.03557	1.03533	1.03502	1.03472	1.03459	1.03458	1.03455	1.03448	1.0344	1.0343	1.03419	1.03406	1.03389	1.03372	1.03352	1.03332	1.03309	1.03284	1.03261	1.03242	1.03227	1.03218	1.03216	1.03223	1.03242	1.03268	1.03292	1.0332	1.03359	1.03412	1.03483
		Avg - Std	0.938759	0.93958	0.941242	0.942924	0.944544	0.946106	0.947683	0.949246	0.950762	0.952245	0.953796	0.955363	0.956895	0.958637	0.960615	0.962716	0.96484	0.966894	0.96897	0.971083	0.973169	0.975187	0.977141	0.979152	0.981188	0.983191	0.98523	0.987296	0.989356	0.99135	0.993302	0.995243	0.997129	0.998963	1.00072	1.00241	1.00408	1.00562	1.00703	1.00833	1.00953	1.01092	1.01266	1.01454	1.01629	1.01782	1.01911
		Avg_mice	0.984467	0.984949	0.985921	0.986894	0.987851	0.9888	0.989798	0.990834	0.991831	0.992808	0.993805	0.994784	0.995717	0.996566	0.997369	0.998153	0.998905	0.999623	1.0003	1.00098	1.0016	1.00218	1.00272	1.00323	1.00376	1.00423	1.00469	1.00514	1.00556	1.00597	1.00632	1.00667	1.00698	1.00724	1.00747	1.00767	1.00789	1.00806	1.0082	1.00834	1.00847	1.0091	1.01057	1.01245	1.01432	1.01616	1.01795
		Fit	1.00801	1.00822	1.00844	1.00867	1.0089	1.00914	1.00938	1.00964	1.0099	1.01017	1.01044	1.01073	1.01102	1.01132	1.01163	1.01195	1.01228	1.01261	1.01296	1.01331	1.01368	1.01405	1.01443	1.01482	1.01522	1.01563	1.01605	1.01648	1.01692	1.01736	1.01782	1.01829	1.01877	1.01926	1.01976	1.02026	1.02078	1.02131	1.02185	1.0224	1.02296	1.02353	1.0241	1.02469	1.02529	1.0259	1.02652
		Mouse1	0.951539	0.952147	0.953355	0.954517	0.95558	0.956568	0.957536	0.958478	0.959356	0.960201	0.961081	0.961959	0.962788	0.963951	0.965564	0.967317	0.969067	0.970743	0.972431	0.974204	0.976066	0.977956	0.979807	0.981743	0.983744	0.985753	0.987856	0.990052	0.992306	0.994552	0.996801	0.999106	1.00143	1.00378	1.00614	1.00853	1.01101	1.01346	1.0159	1.0183	1.02075	1.02326	1.02562	1.02798	1.03036	1.03271	1.03499
		Mouse2	0.953768	0.954617	0.956355	0.958171	0.959982	0.961786	0.963655	0.965548	0.967417	0.96926	0.971181	0.973125	0.975046	0.976985	0.978888	0.980853	0.982846	0.984789	0.986749	0.988711	0.990659	0.992548	0.994363	0.996205	0.998018	0.999788	1.00154	1.00324	1.00488	1.00639	1.00785	1.00925	1.01054	1.01175	1.01287	1.01393	1.01494	1.01586	1.01674	1.01762	1.01852	1.01939	1.02018	1.02092	1.02166	1.02237	1.02304
		Mouse3	1.05128	1.0513	1.05133	1.05132	1.05134	1.05141	1.05154	1.05176	1.05193	1.05206	1.05214	1.05213	1.05203	1.0517	1.05125	1.05068	1.04999	1.0493	1.0485	1.04772	1.04719	1.04685	1.04649	1.04608	1.04566	1.04521	1.04475	1.04427	1.04374	1.04323	1.04268	1.0421	1.04148	1.04083	1.04018	1.03953	1.03888	1.03821	1.03754	1.03686	1.03616	1.03545	1.03478	1.03412	1.0334	1.03265	1.0319
	Spatial Vessel Thickness response	Distance (µm)	75	77	79	81	83	85	87	89	91	93	95	97	99	101	103	105	107	109	111	113	115	117	119	121	123	125	127	129	131	133	135	137	139	141	143	145	147	149	151	153	155	157	159	161	163	165	167
		Avg_response	0.781872	0.781872	0.782493	0.777913	0.773964	0.771176	0.764709	0.755156	0.748682	0.749038	0.751552	0.754428	0.759176	0.771549	0.796927	0.826551	0.844085	0.85042	0.857994	0.862187	0.861917	0.865051	0.865515	0.865218	0.86615	0.867083	0.860447	0.853811	0.850016	0.843992	0.83729	0.835726	0.84072	0.843903	0.845377	0.852941	0.866229	0.869745	0.872914	0.884432	0.896672	0.903146	0.905517	0.910248	0.912606	0.912606	0.91427
		Avg + Std	1.0017	1.0017	1.00162	0.998668	0.996386	0.995116	0.986657	0.958149	0.937073	0.931431	0.932563	0.939587	0.948293	0.974576	1.03373	1.1042	1.14241	1.15206	1.14879	1.13817	1.12568	1.09474	1.07177	1.07189	1.07261	1.07333	1.05455	1.03581	1.02621	1.0102	0.997882	0.996511	1.00266	1.00449	1.00415	1.00338	1.00469	1.00132	0.996671	0.998294	1.00664	1.01164	1.0109	1.0098	1.00946	1.00946	1.01133
		Avg - Std	0.562044	0.562044	0.563364	0.557158	0.551543	0.547237	0.542761	0.552163	0.56029	0.566645	0.570542	0.569268	0.570059	0.568523	0.560129	0.548906	0.54576	0.548778	0.567195	0.586208	0.598151	0.635361	0.65926	0.658544	0.659696	0.660839	0.666347	0.671807	0.673818	0.67778	0.676699	0.674942	0.678777	0.683322	0.6866	0.702502	0.727766	0.738167	0.749156	0.770569	0.786709	0.794649	0.800136	0.810696	0.815748	0.815748	0.817214
		Avg_mice	0.682495	0.682495	0.681225	0.674818	0.669682	0.668924	0.667966	0.667766	0.670376	0.680526	0.688066	0.688326	0.6954	0.705816	0.717146	0.727401	0.732856	0.736524	0.743212	0.749161	0.7484	0.797423	0.847208	0.847208	0.848133	0.849059	0.842317	0.835574	0.831752	0.825694	0.806226	0.791754	0.796428	0.79933	0.800653	0.807627	0.820458	0.828937	0.838986	0.855414	0.867679	0.871281	0.871281	0.871281	0.871281	0.871281	0.872688
		Fit	0.928922	0.9293	0.929695	0.93011	0.930544	0.930999	0.931475	0.931973	0.932494	0.933039	0.933608	0.934203	0.934825	0.935474	0.936152	0.936859	0.937597	0.938366	0.939169	0.940005	0.940876	0.941783	0.942727	0.94371	0.944733	0.945796	0.946902	0.948051	0.949246	0.950486	0.951773	0.95311	0.954497	0.955935	0.957426	0.958972	0.960573	0.962232	0.963949	0.965726	0.967565	0.969467	0.971434	0.973467	0.975567	0.977735	0.979975
		Mouse1	0.714286	0.714286	0.714286	0.695958	0.677631	0.662222	0.646813	0.646813	0.646813	0.646813	0.646813	0.646813	0.648476	0.654776	0.669072	0.686577	0.702941	0.713675	0.747852	0.779813	0.800904	0.821995	0.821995	0.821995	0.8248	0.827606	0.827606	0.827606	0.827606	0.83047	0.833333	0.838991	0.851071	0.857493	0.857493	0.859488	0.86927	0.856627	0.830436	0.809442	0.79421	0.79421	0.803695	0.822615	0.83205	0.83205	0.829189
		Mouse2	0.623908	0.623908	0.627665	0.634078	0.641748	0.646762	0.646762	0.646762	0.646762	0.647214	0.64973	0.651795	0.651795	0.651795	0.651795	0.651795	0.651795	0.651795	0.651795	0.651795	0.651795	0.650467	0.647951	0.646762	0.646762	0.646762	0.651074	0.655386	0.656491	0.657596	0.660155	0.662713	0.662713	0.666124	0.670694	0.691981	0.72252	0.740747	0.769566	0.820203	0.872132	0.894427	0.894427	0.894427	0.894427	0.894427	0.902534
		Mouse3	1.1068	1.1068	1.1068	1.1068	1.1068	1.1068	1.09729	1.05928	1.03078	1.0216	1.0216	1.03078	1.04103	1.07381	1.14969	1.24043	1.28875	1.29969	1.28912	1.26798	1.24657	1.19032	1.14491	1.14491	1.14491	1.14491	1.12079	1.09668	1.08421	1.06221	1.04945	1.04945	1.05267	1.05267	1.05267	1.05267	1.05267	1.05267	1.05267	1.05267	1.05267	1.05267	1.05267	1.05267	1.05267	1.05267	1.05267
	Spatial Collagen response	Distance (µm)	75	77	79	81	83	85	87	89	91	93	95	97	99	101	103	105	107	109	111	113	115	117	119	121	123	125	127	129	131	133	135	137	139	141	143	145	147	149	151	153	155	157	159	161	163	165	167
		Avg_response	1.05268	1.05497	1.05894	1.06212	1.06495	1.06764	1.07178	1.0764	1.08005	1.08339	1.08671	1.09001	1.09274	1.09479	1.09691	1.09909	1.10011	1.10004	1.09929	1.09802	1.09599	1.09378	1.09166	1.08884	1.08569	1.08285	1.08088	1.07896	1.07641	1.07369	1.07037	1.0666	1.06285	1.05872	1.05428	1.04952	1.04462	1.03988	1.03538	1.03181	1.02861	1.02568	1.02325	1.02077	1.01873	1.01612	1.01257
		Avg + Std	1.20737	1.20728	1.20711	1.20673	1.20597	1.20597	1.20986	1.21589	1.22081	1.22532	1.23033	1.23551	1.23925	1.24182	1.24448	1.24666	1.24734	1.24645	1.2445	1.24214	1.23821	1.23354	1.22916	1.22338	1.21692	1.21129	1.20672	1.20188	1.19613	1.18969	1.18244	1.17474	1.16671	1.1581	1.14891	1.13924	1.12956	1.11972	1.10951	1.10018	1.09146	1.08273	1.07434	1.06642	1.05929	1.05186	1.04387
		Avg - Std	0.897996	0.902655	0.910768	0.917512	0.92394	0.929311	0.933695	0.936911	0.939292	0.941453	0.943096	0.944517	0.94624	0.947757	0.949343	0.951513	0.952876	0.953638	0.954083	0.953907	0.953767	0.954024	0.954161	0.9543	0.954454	0.954403	0.955037	0.956037	0.956686	0.957683	0.958289	0.958456	0.958986	0.959338	0.959652	0.959801	0.959682	0.96003	0.96125	0.963453	0.965764	0.968637	0.97215	0.975118	0.978178	0.98038	0.981275
		Avg_mice	0.974213	0.978641	0.987544	0.995591	1.00333	1.01031	1.01626	1.02232	1.0275	1.03167	1.03576	1.0398	1.0443	1.04819	1.05128	1.05439	1.0563	1.05706	1.05746	1.05805	1.05762	1.05642	1.05524	1.05342	1.05123	1.04926	1.04904	1.04879	1.04679	1.0445	1.0417	1.03858	1.03621	1.03338	1.02947	1.02628	1.02299	1.01873	1.0151	1.01183	1.00793	1.00527	1.00302	0.999565	0.997261	0.994502	0.990233
		Fit	1.02802	1.03337	1.03847	1.0433	1.04787	1.05219	1.05625	1.06005	1.0636	1.06689	1.06992	1.07271	1.07524	1.07753	1.07957	1.08137	1.08292	1.08424	1.08533	1.08618	1.0868	1.08721	1.08739	1.08735	1.0871	1.08665	1.08599	1.08514	1.08409	1.08285	1.08143	1.07983	1.07807	1.07613	1.07404	1.0718	1.0694	1.06687	1.0642	1.0614	1.05849	1.05546	1.05232	1.04908	1.04575	1.04234	1.03885
		Mouse1	0.945595	0.949497	0.956177	0.962799	0.968931	0.974241	0.980602	0.985888	0.990529	0.9953	0.999458	1.00271	1.00442	1.0056	1.00656	1.00686	1.00643	1.00566	1.00362	1.00053	0.997718	0.995177	0.992421	0.989083	0.985802	0.982786	0.980283	0.978168	0.976499	0.974956	0.973004	0.971044	0.968811	0.966336	0.964393	0.96261	0.960518	0.958835	0.958782	0.960914	0.964124	0.967526	0.971155	0.975386	0.979506	0.983245	0.986728
		Mouse2	1.00955	1.01147	1.01365	1.01335	1.01299	1.01256	1.01275	1.01304	1.01222	1.01146	1.0107	1.0106	1.01131	1.01183	1.01351	1.01679	1.01905	1.02022	1.02159	1.02227	1.02251	1.0235	1.02469	1.02612	1.0274	1.02838	1.02961	1.03111	1.0322	1.03375	1.03479	1.03475	1.03507	1.03535	1.0355	1.03392	1.03225	1.03228	1.03131	1.03001	1.02856	1.02703	1.02704	1.02645	1.02572	1.02337	1.01919
		Mouse3	1.28137	1.28026	1.27838	1.27675	1.27456	1.27346	1.27749	1.28434	1.28996	1.29511	1.30094	1.30694	1.31094	1.31352	1.31629	1.31831	1.31867	1.31724	1.3145	1.31125	1.30611	1.30003	1.29429	1.28674	1.27831	1.27096	1.26458	1.25776	1.25015	1.24155	1.23197	1.22202	1.21129	1.19981	1.18776	1.17526	1.16273	1.14967	1.13633	1.1245	1.11384	1.10289	1.09177	1.08169	1.07245	1.06336	1.05414
	Spatial seb. glands response	Distance (µm)	75	77	79	81	83	85	87	89	91	93	95	97	99	101	103	105	107	109	111	113	115	117	119	121	123	125	127	129	131	133	135	137	139	141	143	145	147	149	151	153	155	157	159	161	163	165	167
		Avg_response	0.980526	0.915234	0.839759	0.745129	0.631855	0.554398	0.472141	0.385085	0.293228	0.233234	0.21513	0.195429	0.154596	0.106227	-0.0103029	-0.162397	-0.247791	-0.325591	-0.462149	-0.609238	-0.746999	-0.886581	-0.981988	-1.06034	-1.1477	-1.26202	-1.39734	-1.53377	-1.65213	-1.74988	-1.84532	-1.93847	-2.02951	-2.11907	-2.20713	-2.2937	-2.37877	-2.46235	-2.58069	-2.69529	-2.80616	-2.91329	-3.01669	-3.11635	-3.21229	-3.30449	-3.39295
		Avg + Std	3.67503	3.56302	3.47112	3.31599	3.10157	2.93384	2.7886	2.66554	2.56365	2.47674	2.40572	2.3465	2.27695	2.20847	2.07919	1.91035	1.81021	1.83785	1.76408	1.66932	1.5703	1.45224	1.38081	1.32339	1.2678	1.18138	1.07449	0.980362	0.916017	0.882977	0.865108	0.864447	0.878696	0.893413	0.907279	0.919251	0.928509	0.93441	0.892756	0.851126	0.808753	0.765038	0.719526	0.671892	0.621923	0.569508	0.514631
		Avg - Std	-1.71397	-1.73256	-1.79161	-1.82573	-1.83786	-1.82504	-1.84431	-1.89537	-1.9772	-2.01028	-1.97546	-1.95564	-1.96776	-1.99602	-2.0998	-2.23514	-2.30579	-2.48903	-2.68838	-2.8878	-3.0643	-3.22541	-3.34478	-3.44407	-3.56321	-3.70542	-3.86917	-4.04791	-4.22029	-4.38273	-4.55575	-4.74138	-4.93772	-5.13155	-5.32154	-5.50665	-5.68605	-5.85911	-6.05413	-6.2417	-6.42106	-6.59162	-6.7529	-6.9046	-7.0465	-7.17848	-7.30053
		Avg_mice	1.20001	1.16982	1.14214	1.11508	1.08884	1.06342	1.03882	1.01503	0.992073	0.969429	0.945592	0.920562	0.89434	0.866926	0.838318	0.808519	2.61646	1.60604	1.52914	1.45244	1.37592	1.29959	1.22346	0.256154	0.246923	0.231122	0.208751	0.179811	1.04483	0.968213	0.886085	0.798448	0.705302	1.5235	1.38057	1.23279	1.08015	0.922665	0.760328	0.593725	0.424608	0.252976	0.942581	0.637447	0.323021	-0.000696462	1.49947
		Fit	0.13774	0.0854214	0.0328552	-0.0199557	-0.0730081	-0.126299	-0.179825	-0.233583	-0.28757	-0.341783	-0.396217	-0.450869	-0.505736	-0.560814	-0.6161	-0.671588	-0.727276	-0.78316	-0.839235	-0.895498	-0.951944	-1.00857	-1.06537	-1.12234	-1.17947	-1.23677	-1.29422	-1.35183	-1.40958	-1.46748	-1.52551	-1.58367	-1.64197	-1.70038	-1.75892	-1.81756	-1.87631	-1.93517	-1.99412	-2.05316	-2.11229	-2.1715	-2.23078	-2.29013	-2.34954	-2.40901	-2.46853
		Mouse1	4.5533	4.40272	4.20195	4.00302	3.80655	3.61254	3.42099	3.2319	3.04527	2.8611	2.67939	2.50014	2.32335	2.14902	1.97715	1.80774	7.15761	6.77154	6.39209	6.01923	5.65299	5.29334	4.94031	1.91981	1.78209	1.64078	1.49587	1.34738	3.89688	3.63758	3.37788	3.11776	2.85723	2.5963	2.33495	2.07318	1.81101	1.54843	1.28543	1.02378	0.768719	0.520262	0.278403	0.0431431	-0.185518	-0.407581	-0.623045
		Mouse2	-2.00989	-1.83663	-1.60561	-1.37459	-1.14357	-0.912547	-0.681526	-0.450506	-0.219485	0.0100256	0.233499	0.450934	0.662331	0.867691	1.06701	1.2603	1.44754	-1.0844	-0.822354	-0.566343	-0.316369	-0.0724332	0.165465	0.397325	0.620628	0.827813	1.01888	1.19383	1.35266	1.49538	1.62197	1.73245	1.82682	4.65564	4.60146	4.53314	4.45068	4.35409	4.24335	4.11847	3.97944	3.82628	3.6539	3.44704	3.2057	2.9299	2.61961
		Mouse3	1.05663	0.943359	0.830085	0.71681	0.603536	0.490262	0.376987	0.263713	0.150439	0.0371643	-0.07611	-0.189384	-0.302659	-0.415933	-0.529207	-0.642482	-0.755756	-0.86903	-0.982305	-1.09558	-1.20885	-1.32213	-1.4354	-1.54868	-1.66195	-1.77523	-1.8885	-2.00177	-2.11505	-2.22832	-2.3416	-2.45487	-2.56815	-2.68142	-2.79469	-2.90797	-3.02124	-3.13452	-3.24779	-3.36107	-3.47434	-3.58761	-1.10456	-1.57784	-2.05112	-2.5244	2.50183
	Temporal Fractality response	Time (days)	-2	0.0416667	4	7	14	21	28	36	68
		Avg_response	1	1.02601	1.05738	1.06617	1.07612	1.07172	1.0583	1.05253	1.05569
		Avg + Std	1	1.0411	1.08857	1.09583	1.11106	1.10876	1.08875	1.08045	1.07828
		Avg - Std	1	1.01093	1.0262	1.0365	1.04118	1.03469	1.02786	1.0246	1.0331
		Avg_mice	1	1.02148	1.05048	1.05734	1.06278	1.05824	1.04709	1.035	1.03149
		Fit	0.99948	1.02738	1.05551	1.06677	1.07713	1.07013	1.05939	1.05441	1.05368
		Mouse1	1	1.02653	1.05463	1.05787	1.08589	1.08796	1.05836	1.04355	1.05492
		Mouse2	1	1.0461	1.09974	1.10898	1.11903	1.11315	1.09988	1.09407	1.08597
		Mouse3	1	1.00994	1.02469	1.04046	1.03679	1.02754	1.02789	1.03749	1.05039
	Temporal Vessel Thickness response	Time (days)	-2	0.0416667	4	7	14	21	28	36	68
		Avg_response	1	1.04723	1.12412	1.35252	1.5595	1.58618	1.48302	1.29234	1.36198
		Avg + Std	1	1.10797	1.20362	1.52688	1.68122	1.95218	1.67945	1.4717	1.57322
		Avg - Std	1	0.986477	1.04463	1.17816	1.43779	1.22018	1.2866	1.11298	1.15075
		Avg_mice	1	1.01575	1.07579	1.31831	1.51925	1.51987	1.43236	1.27383	1.31854
		Fit	0.978929	1.05057	1.18942	1.30355	1.55886	1.60443	1.45109	1.33946	1.33059
		Mouse1	1	1.1247	1.17685	1.1198	1.63483	2.06162	1.73229	1.3525	1.55493
		Mouse2	1	1.06309	1.20509	1.49713	1.67713	1.59106	1.50886	1.48562	1.49164
		Mouse3	1	0.985363	1.03876	1.47484	1.40681	1.17217	1.25857	1.05741	1.08282
	Temporal Collagen response	Time (days)	-2	0.0416667	4	7	14	21	28	36	68
		Avg_response	1	1.19521	1.50057	1.65125	1.65212	1.44264	1.25807	1.26861	1.27102
		Avg + Std	1	1.25538	1.64227	1.87745	2.02043	1.72378	1.38346	1.40045	1.44687
		Avg - Std	1	1.13504	1.35887	1.42505	1.28382	1.16151	1.13267	1.13677	1.09517
		Avg_mice	1	1.18003	1.48428	1.53548	1.46886	1.3419	1.18911	1.18729	1.1995
		Fit	1.00108	1.19336	1.50164	1.64927	1.65835	1.42781	1.28144	1.25196	1.27448
		Mouse1	1	1.17049	1.3473	1.51911	1.50139	1.25413	1.15816	1.14637	1.11866
		Mouse2	1	1.28307	1.69047	1.98957	2.20309	1.86076	1.43783	1.44064	1.52328
		Mouse3	1	1.14725	1.48022	1.56084	1.43516	1.31378	1.24717	1.30012	1.24262
	Temporal seb glands response	Time (days)	-2	0.0416667	4	7	14	21	28	36	68
		Avg_response	0	-5.1651	-3.93715	-7.96193	-6.51437	-4.56284	-4.57601	-4.52655	-3.51532
		Avg + Std	0	-1.108	-0.1741	-1.778	-2.825	-1.033	0.6348	1.618	2.35
		Avg - Std	0	-9.2222	-7.70021	-14.1459	-10.2037	-8.09268	-9.78681	-10.6711	-9.38064
		Avg_mice	0	-3.57129	-0.55314	-3.35377	-6.13571	-2.66855	-4.34039	-4.28036	-4.56905
		Fit	-2.4678	-2.53221	-5.58997	-6.57603	-6.81238	-4.76809	-4.032	-3.97572	-3.97519
		Mouse1	0	-2.5302	0.107356	1.04134	-12.6132	-1.82662	0.165781	-2.5311	0.707068
		Mouse2	0	-1.93893	2.37352	-1.97873	0.512503	-1.19037	-7.45792	-5.9376	-9.3778
		Mouse3	0	-6.24473	-4.14029	-9.12392	-6.30646	-4.98867	-5.72904	-4.37239	-5.03641
[truncated: 299 more columns]
